# Supplementary material for: Resistance training and caloric restriction prevent systolic blood pressure rise by improving the nitric oxide effect on smooth muscle and morphological changes in the aorta of ovariectomized rats
Source: PLoS One. 2018 Aug 22;13(8):e0201843. doi: 10.1371/journal.pone.0201843 (PMC6104970; doi:10.1371/journal.pone.0201843)
Supplement: S8 Dataset — (XLSX) [file pone.0201843.s008.xlsx]

## Sheet: RAW DATA
SUPPORT INFORMATION OF THE MANUSCRIPT INTITULATED:
RESISTANCE TRAINING AND CALORIC RESTRICTION PREVENT SYSTOLIC BLOOD PRESSURE RISE BY IMPROVING THE NITRIC OXIDE EFFECT ON SMOOTH MUSCLE AND MORPHOLOGICAL CHANGES IN THE AORTA OF OVARIECTOMIZED RATS
RAW DATA
			Uterus tibia																		Cross sctional				Histological
GROUPS	BODY MASS		length ratio	%	MAXIMAL WORKLOAD (g)			MMP-2 (AU)			SYSTOLIC BLOOD PRESSURE (mmHg)				HEART RATE (bmp)		VASCULAR REACTIVITY		mm2	Media thickness	area	%	Collagen	N˚ elastic	changes in
	INITIAL	FINAL	U/TL	kITT	INITIAL	WEEK 7	FINAL	PRO	INTERMEDIATED	ACTIVE	P0	P1	P2	P3	INITIAL	FINAL	ACh	NPS	Lumem area	M	CSA	M/L	content %	Fiber (Un)	aortic waall (%)
Sham-SED	254	311	0.11	1.42				16123	42963	16938	111.7	140.48	130	139.64	582	361	7142	8746	1377	277.116	435.072	20.1188	1.61	8.5	2
	284	404	0.27	3.4				48009	118042	30490	132.19	148.45	126	137.06	473	485	7735	8739	1362	298.669	468.91	21.9358	2.41	9	1
	290	384	0.26	2.53				46967	130249	34704	131.2		132	139.27	510	462	7488	8678	1481	246.692	387.306	16.6525	2.18	8	1
	289	407	0.2	1.61				68533	111966	36214	122.2	150.84	139	134.43	457	507	7576	8651	1362	305.837	480.164	22.4625	1.37	8.25	1
	282	374	0.15	1.39				47422	139270	35092	124.27	135.05	135	136.5	472	541	7408	8670	1307	321.885	505.359	24.6345	2.24	9.75	1
	276	377	0.13	1.23				54748	129308	29501	122.58	138.14	154	154	508	486	7852	8541	1421	299.871	470.798	21.101	1.25	9.5	1
	281	342	0.32								123.09	129.05	127.08	149	451	433		8489	1347	308.511	484.363	22.9106	1.84	9.75	1
	289	405	0.13								116.81	139.64	133.92	131.63	451	520			1402	365.699	574.148	26.0898		9.5	1
	241	291	0.14								129.28		146.29	142	421	410
	275	425	0.13								107.16	123.98	142.97	156.28	433	475
OVX-SED	260	397	0.03	2.49					74196	7360	125.44	140.91	163.03	162.33	549	552	7292	8566	1431	403.984	634.254	28.2311	1.88	8.5	2
	276	528	0.01	3.08				4218	14301	6825	110.58	169.13	179.11	190.17	529	470	7469	7956	1431	403.984	634.254	28.2311	2.42	9	1
	264	479	0.04	2.63				60939	123956	19363	126.23	139.88	139.45	166.83	456	436	7492	8684	1403	379.848	596.362	27.0823	2.44	8	1
	267	443	0.03	2.85				36271	62362	8562	112.88	132.23	154.33	168.83	501	465	7269	8430	1655	487.022	764.624	29.4355	3.07	8.25	1
	257	482	0.02	3.6				75162	155855	22989	114.42	122.72	146.2	172.97	477	402	7030	8015	1439	371.605	583.42	25.8156	3.42	9.75	2
	292	472	0.02	3.45				4763	14506	3635	123	137.06	158.91	190.92	529	492	7248	8392	1503	332.355	521.798	22.1128	3.43	9.5	1
	266	423	0.03	2.81							131.58	153.47	175.31	163.41	406	410		8245	1632	419.934	659.296	25.7239	3.88	9.75	1
	274	502	0.03	2.55							120.66	135.38	157.83	165.98	475	486		8141	1609	419.611	658.789	26.0732		9.5
	268	514	0.03	3.81							124.5	156.56	150.19	154.83	539	464		8541
	317	447	0.04								107.34	135.33	156.89	165.33	448	533
OVX-RT	281	363	0.07	1.85	482	1022	1082	49177	114726	33789	114	114	139.64	146	546	523	8007	9577	1446	445.158	698.898	30.7801	1.31	8.5	2
	302	510	0.04	1.95	482	857	872	61166	121096	30929	109	131.53	154.73	146	471	477	7270	8651	1559	373.138	585.827	23.9295	1.23	9	2
	284	399	0.04	2.23	559	1069	1099	65661	123698	38151	103	131.86	135.89	139.13	513	450	8258	9059	1592	407.819	640.276	25.6241	2.1	8.5	1
	305	477	0.04	1.71	567	1017	1017	58259	120560	28993	123	154.03	146.35	146.06	514	373	7554	8936	1521	386.36	606.586	25.4022	1.57	8.5	2
	304	402	0.09	2.69	488	1178	1238	53151	125613	27183	115	139.55	152.86	156.36	310	358	8108	8528	1629	404.664	635.322	24.8357	1.4	8.25	3
	311	417	0.03	1.66	564	1089	1194	49093	113612	26529	120	139.06	142	147.47	410	453	7624	8654	1622	420.222	659.748	25.9003	3.24	8.25	3
	270	372	0.03	2.49	386	866	1016				125	137.44	129	144.61	378	477	7668		1671	407.8	640.246	24.4059	2.27	8.75	2
	279	379	0.07		405	1005	1005				114	125.63	139.08	139.36	457	391	8708		1638	373.035	585.665	22.7804	1.59	8.5	2
	305	467									131.91	139.97	145.08	159.75	499	494
	279	375									114	118.92	141.89	139.27	557	510
OVX-CR	282	385	0.05	2.06				37120	53363	11692	107	136.17	129	137.16	476	458	8569	8804	1357	339.298	532.698	25.0066	3.49	8	2
	280	397	0.02	2.85				37120	53363	23439	136	135.56	139.97	139.69	512	484	7473	8572	1468	375.045	588.82	25.5524	1.11	7	2
	275	383	0.03	3.3				44569	91703	31925	115	127.78	134.34	141.23	342	367.53	7646	9079	1382	352.588	553.562	25.5074	1.62	7	3
	288	386	0.03	3.11				82994	162913	45320	137	135.8	135.84	136.17	444	428	7789	8850	1421	384.418	603.535	27.0471	1.81	7.25	3
	297	423	0.03	3.28				32033	89086	21367	127	134.16	138.61	145.45	417	496	7970	8886	1777	414.11	650.153	23.3067	1.83	7	2
	333	401	0.03	2.89				13764	39007	23439	119	133.44	146.11	156.19	350	405	7541	8607	1804	377.527	592.717	20.9235	1.86	7.25	2
	312	473	0.02	2.36							121	131.86	130	150	432	463		8302	1911	409.596	643.065	21.4386	2.29	7	1
	282	378	0.03	3.43							138	151.45	129.89	143.91	480	464		8767	1595	405.204	636.17	25.4048	1.86	7.75	2
	264	372	0.03								111	137.67	147.75	153	433	423
	318	443	0.03								123	143.67	138.23	147	301	475
OVX-RT+CR	277	330	0.04	2.28	585	1020	1080	53642	123793	27389	120	126.38	121.27	131.63	479	434	7495	8885	1425	349.192	548.232	24.508	2.83	9	2
	272	327	0.04	1.98	597	1062	1197	36015	88185	26305	112	130	133	145	282	532	7894	8922	1503	348.368	546.938	23.1791	1.55	8.5	3
	283	365	0.03	2.75	575	980	1085	45448	106070	25721	116	139.5	147	150.52	461	475	7955	8821	1640	394.707	619.689	24.0747	1.16	9	2
	300	402	0.03	2.62	510	1050	1095	47177	110639	27389	116	132.94	141.14	142.69	461	588	7891	8728	1415	370.824	582.193	26.2108	1.53	9	2
	310	397	0.05	1.87	597	1242	1287	79129	166276	27389	111	126.52	158.6	163.17	241	416	7283	8680	1606	387.895	608.995	24.1465	1.91	8.25	2
	318	389	0.02	2.55	549	999	1029	60440	147796	23333	119	130.5	144.56	151	520	451	7697	8500	1606	387.895	608.995	24.1465	2.72	9	2
	256	328	0.03	1.99	471	1041	1071				117	123	135.23	137.95	514	379		9062	1540	372.367	584.617	24.1743	1.97	9	2
	274	314	0.03	2.02	453	828	948				121	135.33	142.73	134	438	453			1493	338.807	531.928	22.6881		8
	251	338	0.02	2.1	435	1050	1080				134	125.44	133.64	135.98	518	483
	290	374	0.02	1.92	501	1026	1086				132	135.94	132.28	145	527	415
